# Supplementary material for: The Effects of αvβ3 Integrin Blockage in Breast Tumor and Endothelial Cells under Hypoxia In Vitro
Source: Int J Mol Sci. 2022 Feb 3;23(3):1745. doi: 10.3390/ijms23031745 (PMC8835904; doi:10.3390/ijms23031745)
Supplement: Supplementary file 1 [file ijms-23-01745-s001.zip]

Archive with 4 entries (4 files):
- Suppl Figure 1.tif
- Suppl Figure 2.tif
- Suppl Figure 3.tif
- Suppl Figure 4.tif
